# Supplementary material for: In Vitro and Clinical Compassionate Use Experiences with the Drug-Repurposing Approach CUSP9v3 in Glioblastoma
Source: Pharmaceuticals (Basel). 2021 Nov 29;14(12):1241. doi: 10.3390/ph14121241 (PMC8708851; doi:10.3390/ph14121241)
Supplement: Supplementary file 1 [file pharmaceuticals-14-01241-s001.zip]

Archive with 1 entries (1 files):
- pharmaceuticals-1262199-supplementary.pdf
